# Supplementary material for: Experimental Study on Different Improvement Schemes of EICP-Lignin Solidified Silt
Source: Materials (Basel). 2023 Jan 21;16(3):999. doi: 10.3390/ma16030999 (PMC9919099; doi:10.3390/ma16030999)
Supplement: Supplementary file 1 [file materials-16-00999-s001.zip]

Archive with 1 entries (1 files):
- materials-2156935-supplementary.pdf
